# Supplementary material for: Benchmarking RNA-seq Tools for Real-World Diagnostic Applications
Source: medRxiv. 2026 Jan 28:2026.01.27.26344940. Preprint. [Version 1] doi: 10.64898/2026.01.27.26344940 (PMC12870700; doi:10.64898/2026.01.27.26344940)
Supplement: Supplement 3 — Table S1: Details on sequencing and library preparation across cohorts Table S2: GTEx accession numbers for samples used in this study Table S3: Muscle splicing true positives Table S4: Fibroblast splicing true positives Table S5: CHX-treated fibroblast splicing true positives Table S6: Variant filtration of detected true positives in muscle Table S7: Expression true positives Table S8: Allelic imbalance true positives Table S9: Confusion matrices and performance metrics Table S10: Splicing candidate variants in 29 undiagnosed muscle samples [file media-3.xlsx]

## Sheet: Table S1
Tissue Source	Sample Size	RIN/RQS (mean,SD)	Reads in Million (Mean, SD)	Strand Specific Protocol	Read Length (range)	PolyA selection (%)	ribodepletion (%)
Muscle	71	5.6(0.27)	112(69.74)	0.7	76-101bp	1	0
Fibroblast	37	9.98(0.74)	106(67.86)	1	76-150bp	0	1
CHX	79	10(0)	160(80.6)	1	100-150bp	0	1

## Sheet: Table S2
GTEx sample IDs
Muscle Expression	Muscle Splicing	Fibroblast Splicing
GTEX-14BIL-0326-SM-CYKR6	GTEX-11I78-2426-SM-5A5K9	GTEX-11DXZ-2426-SM-5N9DT
GTEX-1GN73-0126-SM-CNPPT	GTEX-11LCK-1226-SM-5Q5AM	GTEX-11EMC-2626-SM-59864
GTEX-15UKP-0326-SM-7KUFP	GTEX-11NSD-2026-SM-5HL5U	GTEX-11I78-2426-SM-5A5K9
GTEX-1QP28-0526-SM-E8VNR	GTEX-11ONC-2426-SM-5GU7H	GTEX-11LCK-1226-SM-5Q5AM
GTEX-1PPH8-0326-SM-E76PR	GTEX-11P7K-1926-SM-5GU6R	GTEX-11NSD-2026-SM-5HL5U
GTEX-11ZVC-2726-SM-5FQSZ	GTEX-11TT1-2326-SM-5GU6N	GTEX-11ONC-2426-SM-5GU7H
GTEX-1JMQJ-0126-SM-E6CI2	GTEX-11UD2-0326-SM-5EQLE	GTEX-11P7K-1926-SM-5GU6R
GTEX-1LGOU-2126-SM-DIPFG	GTEX-11WQK-0726-SM-5GU71	GTEX-11TT1-2326-SM-5GU6N
GTEX-1HBPN-0526-SM-A9SM6	GTEX-11DXZ-2426-SM-5N9DT	GTEX-11UD2-0326-SM-5EQLE
GTEX-1KXAM-2426-SM-DIPFC	GTEX-11EMC-2626-SM-59864	GTEX-11WQK-0726-SM-5GU71
GTEX-1EU9M-0126-SM-7P8P8
GTEX-1FIGZ-1726-SM-9MQKS
GTEX-ZA64-2026-SM-5PNXT
GTEX-13D11-2526-SM-5KM28
GTEX-14E6E-2026-SM-664N5
GTEX-14BIL-0326-SM-5SI9Q
GTEX-14AS3-2126-SM-5S2MK
GTEX-1F5PL-0426-SM-7P8PR
GTEX-11ONC-2426-SM-5GU7H
GTEX-15RIE-2426-SM-7KUDS
GTEX-1I1GU-2126-SM-CGQF9
GTEX-13O61-2326-SM-5J1NJ
GTEX-11I78-2426-SM-5A5K9
GTEX-1JMPY-1226-SM-CJI3A
GTEX-1RAZQ-0426-SM-DTXFQ
GTEX-15RJ7-2426-SM-6M48L
GTEX-1L5NE-2226-SM-CXZKS
GTEX-1HSMP-0326-SM-A9SMC
GTEX-1LGRB-2626-SM-CNPPR
GTEX-ZC5H-0326-SM-5HL9F
GTEX-1H3VY-0326-SM-9WYU6
GTEX-13N11-2726-SM-5L3ER
GTEX-1IDJH-0226-SM-CYPSB
GTEX-1A3MV-2026-SM-718BU
GTEX-13O21-1726-SM-5MR5A
GTEX-1MUQO-0226-SM-E9TJL
GTEX-1C4CL-0326-SM-7DHMH
GTEX-1JK1U-2226-SM-CNNPL
GTEX-1LC47-0626-SM-DIPFE
GTEX-18A67-0326-SM-7LG5X
GTEX-1J8Q3-1426-SM-CKZPU
GTEX-1HB9E-0326-SM-D3LA5
GTEX-15RIG-0426-SM-7KUF4
GTEX-11P7K-1926-SM-5GU6R
GTEX-169BO-1526-SM-9KNVR
GTEX-17GQL-1926-SM-718B9
GTEX-11DXZ-2426-SM-5N9DT
GTEX-1KANA-0926-SM-D3L9K
GTEX-14JG6-2126-SM-6EU2F
GTEX-11UD2-0326-SM-5EQLE
GTEX-15RIF-2126-SM-7KUM8
GTEX-15SB6-1826-SM-6PALN
GTEX-1GMR3-2126-SM-9WYTZ
GTEX-139T6-2026-SM-5IFFL
GTEX-1R9JW-2426-SM-DTXFI
GTEX-ZLWG-2126-SM-DO91M
GTEX-1B8L1-2726-SM-793AL
GTEX-1211K-2126-SM-59HJZ
GTEX-ZT9X-1826-SM-57WDU
GTEX-1GMR8-0326-SM-9KNUO
GTEX-13OVI-1726-SM-5L3DW
GTEX-15DZA-2026-SM-6PANE
GTEX-1AX9J-0126-SM-73KY2
GTEX-1HFI6-0426-SM-B2LXB
GTEX-1F6I4-0326-SM-7P8T8
GTEX-1KD5A-0726-SM-DIPEO
GTEX-12WSM-0326-SM-5LZVI
GTEX-131XG-2326-SM-5HL8F
GTEX-1C475-1726-SM-73KVX
GTEX-12WSM-0326-SM-CYKW3
GTEX-1K2DA-2226-SM-CGQGM
GTEX-1EX96-1526-SM-7PBXK
GTEX-13O1R-0526-SM-5K7XU
GTEX-1CB4F-0326-SM-9MQKD
GTEX-14ICL-1926-SM-5RQIZ
GTEX-14PJ5-2026-SM-6LLIN
GTEX-145LT-1626-SM-5O992
GTEX-11NSD-2026-SM-5HL5U
GTEX-16MTA-2026-SM-7KUL3
GTEX-11EMC-2626-SM-59864
GTEX-16AAH-1826-SM-7939D
GTEX-1HSEH-0326-SM-A9G26
GTEX-1I1GS-0326-SM-ARL7X
GTEX-1HSMQ-1326-SM-ADEHS
GTEX-1H11D-0326-SM-9WG71
GTEX-1GF9V-0126-SM-9WYT2
GTEX-11TT1-2326-SM-5GU6N
GTEX-13PL7-0626-SM-5IJCD
GTEX-1497J-2626-SM-5SI9K
GTEX-1K2DU-2526-SM-D3L8V
GTEX-12WSL-2726-SM-5CVNL
GTEX-17HHE-2126-SM-7DHLO
GTEX-183FY-0226-SM-7LG54
GTEX-1B933-0426-SM-7DHMC
GTEX-145ME-2026-SM-5SIA5
GTEX-11LCK-1226-SM-5Q5AM
GTEX-1AMFI-2226-SM-731C6
GTEX-16NGA-1926-SM-7LTA6
GTEX-ZP4G-2026-SM-57WEH
GTEX-ZPIC-2526-SM-57WDP
GTEX-11WQK-0726-SM-5GU71
GTEX-18D9U-0626-SM-7LTA4
GTEX-13FH7-2126-SM-5L3DJ
GTEX-11WQK-0726-SM-CYKV6

## Sheet: Table S3
True Splicing Positives -muscle
Patient	Gene	Variants	spliceAI (delta score)	Consequence	Reads Supporting	FRASER	FRASER2	MINTIE	rMATS	LeafcutterMD
B09_25	DMD	NM_004006.2: c.3432+2036 A>G	AG 0.72 | DG 0.14	Pseudoexon	6	YES		YES
B11_48	POMGNT1	NM_001290129.2 c.636C>T; P.205 =	AL 0.23 | DL 0.42	exon skip	5
		NM_001290129.2 c.1895+1G>T	AL 0.33 | DL 0.94 | DG 0.25	intron retention	>100	YES	YES
				Cryptic Donor	2				YES
B12_30	CAPN3	NM_000070.3 c.946-29del	AL 0.48 | DL 0.13 | AG 0.27	Cryptic Acceptor	76		YES
				intron retention	>100	YES
B14_130	TTN	NM_001267550.2 c.36449-2A>G	AL 0.97 | AG 1.00	Novel Acceptor	7 (soft clipped)				YES
B14_48	BET1	NM_005868.6 c.202G>C; p.Asp68His	AL 0.42 | AG 0.07	exon skip	7
				cryptic acceptor	3			YES
B14_70	TAMM41	NM_001284401.2: c.411+1G>T	AL 0.68 | DL 1.00	exon skip	10	YES		YES	YES
B15_28	POMT2	NM_013382.7: c.333+1G>T	AL 0.94 | DL 0.97	exon skip	3				YES
		NM_013382.7:c.1725+78G>A	AL 0.03 | DL 0.03 | DG 0.60	intron retention	>100			YES	YES
				Cryptic donor	6			YES	YES
B15_76	MYH7	NM_000257.4: c.5158-16C>G	AL 0.85 | AG 1.00	Cryptic Acceptor	7631 (soft clipped)	YES			YES
B16_75	COL6A1	NM_001848.3: c.904-39A>G	AL 0.16 | DL 0.31 | AG 0.15	exon skip	167				YES
B16_80	RYR1	NM_000540.3: c.3178+587A>G	AG 0.35 | DG 0.48	pseudoexon	3,>6,2(soft clipped)
UC316	COL6A1	NM_001848.3: c.190+189C>T	DL 0.12 | AG 0.50 | DG 0.96	pseudoexon	35, >60, 48 (soft clipped)			YES	YES
				intron retention	>5
UC393	COL6A1	NM_001848.3: c.190+189C>T	DL 0.12 | AG 0.50 | DG 0.96	pseudoexon	31,>40,32 (soft clipped)			YES	YES
				intron retention	>1
UC84	NEB	NM_001164508.2: c.21417+3A>G	AL 0.17 | DL 0.71 | DG 0.21	exon skip*	22
				cryptic donor	6
B16_59	COL6A1	NM_001848.3: c.190+176C>T	DL 0.27| AG 0.43 | DG 0.90	Pseudoexon	5,>40 25(soft clipped)
				intron retention	>30
* variant leads to isoform switching to an isoform present in controls
True Splicing Negatives- muscle
Patient	Gene	Variants	Consequence	FRASER	FRASER2	MINTIE	rMATS	LeafcutterMD
B12_33	GAPDH	NM_002046.7:c.103G>T;p.Asp35Tyr	missense		YES
B09_40	MYH7	NM_000257.2:c.4451 T>C; p.Leu1484Pro	missense		YES
B14_71	TNPO3	NM_012470.4:c.2767del;p.Arg923AspfsTer17	gene extension
B16_53	DUX4	11 repeats	hypomethylation
B17_23	FXR1	NM_005087.4:c.346A>G;p.Asn116Asp	missense		YES
B16_126	SCN4A	NM_000334.4:c.1328T>C;p.Leu443Pro	missense		YES

## Sheet: Table S4
Splicing True Positives - fibroblast
Patient	Gene	Variants	spliceAI (delta score)	Consequence	Reads Supporting	FRASER	MINTIE	rMATS	LeafcutterMD
B11_48	POMGNT1	NM_001290129.2 c.636C>T; P.205 =	AL 0.23 | DL 0.42	exon skip	17			YES
		NM_001290129.2 c.1895+1G>T	AL 0.33 | DL 0.94 | DG 0.25	intron retention	>100
				Cryptic Donor	10			YES
B12_30	CAPN3	NM_000070.3 c.946-29del	AL 0.48 | DL 0.13 | AG 0.27	Cryptic Acceptor	4			YES
				intron retention	>10
B14_48	BET1	NM_005868.6 c.202G>C; p.Asp68His	AL 0.42 | AG 0.07	exon skip	39		YES	YES
				cryptic acceptor	29		YES
UC316	COL6A1	NM_001848.3: c.190+189C>T	DL 0.12 | AG 0.50 | DG 0.96	pseudoexon	3124,>3000, 2124 (soft clipped)			YES
				intron retention	>300
UC393	COL6A1	NM_001848.3: c.190+189C>T	DL 0.12 | AG 0.50 | DG 0.96	pseudoexon	3443, >3000, 1539 (soft clipped)	YES	YES	YES
				intron retention	>300
B17-36	IGHMBP2	NM_002180.3: c.1235 + 450 G>A	AL 0.03 | AG 0.12	pseudoexon	16(soft clipped)
Splicing True Negatives - fibroblasts
Patient	Gene	Variants	Consequence	FRASER	MINTIE	rMATS	LeafcutterMD
UC522	BCS1L	NM_001079866.2:c.838C>T;p.Leu280Phe & c.-113G>T	missense and regulatory
B15_125	SPTCL1	NM_006415.4:c.68A>T;p.Tyr23Phe	missense
B15_98	ACTA1	NM_001100.4:c.581_589del;p.Ile194_Glu197delinsLys	in frame deletion

## Sheet: Table S5
Patient	Gene	Variants	spliceAI (delta score)	Consequence	Supporting Reads	Recurrent Consequence?	FRASER	LeafcutterMD
B14_48	BET1	NM_005868.6 c.202G>C; p.Asp68His	AL 0.42 | AG 0.07	exon skip	69		YES
				cryptic acceptor	28
VBCID_3	COL6A1	NM_001848.3: c.1002+1 G>A	AL 0.19 | DL 0.99	exon skip	771		YES
VBCID_8	COL6A1	NM_001848.3:c.957+1G>A	AL 0.54 | DL 0.98	exon skip	1036	yes 2x (VBCID_23)	YES
VBCID_11	COL6A1	NM_001848.3:c.904-10G>A	AL 0.63 | AG 0.99	exon skip	3141
				cryptic acceptor	474
VBCID_13	COL6A1	NM_001848.3: c.1740+2 T>G	DL 0.99 | DG 0.44	cryptic donor	1576		YES
VBCID_14	COL6A1	NM_001848.3: c.904-1 G>C	AL 0.96 | AG 0.76	intron retention	>2000
				cryptic acceptor	219
VBCID_15	COL6A1	NM_001848.3: c.805-2A>G	AL 0.99 | DL 0.25 | AG 0.34	exon skip	9417
				cryptic acceptor	201		YES *
VBCID_21	COL6A1	NM_001848.3:c.1003-2A>G	AL 0.98 | DL 0.58 | AG 0.20	exon skip	4796	yes 2x (VBCID_47)
VBCID_23	COL6A1	NM_001848.3:c.931-2A>G	AL 0.96 | DL 0.12 | AG 0.32	exon skip	327	yes 2x (VBCID_8)
VBCID_32	COL6A1	NM_001848.3: c.859-22A>G	AL 0.01 | DL 0.01 | AG 0.08 | AL 0.04	intron retention	>1000
VBCID_37	COL6A1	NM_001848.3: c.930+2 T>A	DL 0.84 | DG 0.05	intron retention	>2000
				cryptic donor	468
VBCID_39	COL6A1	NM_001848.3:c.904-3T>G	AL 0.28 | AG 0.31 | DL 0.02	exon skip	5767
VBCID_46	COL6A1	NM_001848.3:c.1575+1G>A	AL 0.19 | DL 0.99 |DG 0.13	intron retention	>2000		YES
		NM_001848.3:c.1575+1G>C	AL 0.17 | DL 0.99 |DG 0.12	intron retention	>2000		YES
VBCID_47	COL6A1	NM_001848.3:c.1056+1G>A	AL 0.48 | DL 0.90 | AG 0.15	exon skip	7380	yes 2x (VBCID_21)	YES
VBCID_49	COL6A1	NM_001848.3: c.2435-2 A>G	AL 0.98 | AG 0.9	intron retention	>1000		YES
				cryptic acceptor	123
		NM_001848.3: c.717+4 A>G	DL 0.55 | DG 0.07	intron retention	>100
				cryptic donor	249
VBCID_52	COL6A1	NM_001848.3: c.903+3_903+7delinsCCTTC	AL 0.16 | DL 0.50	exon skip	2528
VBCID_4	COL6A2	NM_001849.4: c.954+19_954+54del	AL 0.37 | DL 0.29	exon skip	3602
VBCID_9	COL6A2	NM_001849.4:c.1522-1G>A	AL 0.99 | DL 0.19 | AG 0.79	exon skip	864
VBCID_16	COL6A2	NM_001849.4: c.115+2 T>C	AL 0.17 | DL 0.73 | DG 0.17	cryptic donor	313
				exon skip	124
VBCID_17	COL6A2	NM_001849.4: c.736-5 T>C	AL 0.23 | AG 0.26 | DG 0.22	exon skip	718	yes ex (VBCID_41)	YES
				cryptic acceptor	639
VBCID_24	COL6A2	NM_001849.4: c.856-3C>G	AL 0.93 | AG 0.99	cryptic acceptor	851
VBCID_27	COL6A2	NM_001849.4:c.1970-9G>A		cryptic acceptor	1018	yes 3x (VBCID_42&53)
VBCID_28	COL6A2	NM_001849.4: c.1770+1delG	AL 0.51 | DL 0.89	exon skip	6171
VBCID_29	COL6A2	NM_001849.4: c.2422+1G>A	AL 0.14 | DL 0.97 | DG 0.63	cryptic donor	4656		YES
VBCID_36	COL6A2	NM_001849.4: c.855+1G>A	DL 0.99 | DG 0.11	exon skip	9099		YES
VBCID_41	COL6A2	NM_001849.4:c.736-1G>C	AL 0.45 | AG 0.85	exon skip	3407	yes 2x (VBCID_17)
VBCID_42	COL6A2	NM_001849.4:c.1970-9TBD	AL 0.45 | AG 0.85	cryptic acceptor	1293	yes 3x (VBCID_27&53)
VBCID_44	COL6A2	NM_001849.4:c.2423-21G>A	AG 0.17 | AL 0.03 | DL 0.03 |DG 0.0	intron retention	>2000	yes 2x (VBCID_45)
				cryptic donor	1068
VBCID_45	COL6A2	NM_001849.4:c.2423-21G>A	AG 0.17 | AL 0.03 | DL 0.03 | DG 0.0	intron retention	>2000	yes 2x (VBCID_44)
				cryptic donor	816
VBCID_50	COL6A2	NM_001849.4: c.1396-11del10	AL 0.0 | DL 0.0 | AG 0.0| DG 0.01	exon skip	829
				cryptic acceptor	681		YES *
VBCID_53	COL6A2	NM_001849.4:c.1970-9G>A	AL 0.45 | AG 0.85	cryptic acceptor	1113	yes 3x (VBCID_42&27)
VBCID_56	COL6A2	NM_001849.4: c.856-2_861delAGGGAGAC*	AL 1.00 | AG 0.38	intron retention	>4000
				exon skip	2474
VBCID_60	COL6A2	NM_001849.4:c.900+1G>A	AL 0.39 | DL 0.97 | DG 0.11	cryptic donor	457	yes 2x (VBCID_61)
VBCID_61	COL6A2	NM_001849.4:c.900+1G>A	AL 0.39 | DL 0.97 | DG 0.11	cryptic donor	1132	yes 2x (VBCID_60)
VBCID_1	COL6A3	NM_004369.4:c.6309+3A>G	AL 0.19 | DL 0.23	exon skip	1951	yes 3x (VBCID_34&48)
VBCID_6	COL6A3	NM_004369.4:c.6309+10C>G	DL 0.01 | DG 0.96	cryptic donor	1192
VBCID_10	COL6A3	NM_004369.4:c.6210+5G>A	AL 0.47 | DL 0.55 | DG 0.20	exon skip	3505	yes 3x (VBCID_18&43)
VBCID_18	COL6A3	NM_004369.4:c.6210+5insA	AL 0.47 | DL 0.55 | DG 0.20	exon skip	686	yes 3x (VBCID_10&43)
VBCID_34	COL6A3	NM_004369.4:c.6308A>G	AL 0.24 | DL 0.33	exon skip	922	yes 3x (VBCID_1&48)
VBCID_38	COL6A3	NM_004369.4: c.7559-2[delA]	DL 0.02 | DG 0.02	exon skip	749		YES
				cryptic acceptor	243
VBCID_43	COL6A3	NM_004369.4: c.6210+3A>G	AL 0.0 | DL 0.0 | AG 0.0| DG 0.0	exon skip	4438	yes 3x (VBCID_10&18)
VBCID_48	COL6A3	NM_004369.4:c.6309G>C	AL 0.78 | DL 0.67	exon skip	2720	yes 3x (VBCID_1&34)	YES
VBCID_54	COL6A3	NM_004369.4: c.6212_6309+29del	AL 1.00 | DL 1.00	exon skip	2907		YES
True Negatives
Patient	Gene	Variants	Consequence	FRASER	LeafcutterMD
VBCID_12	COL6A1	NM_001848.3:c.859G>A	missense
VBCID_25	COL6A1	NM_001848.3:c.904G>A	missense
VBCID_26	COL6A1	NM_001848.3:c.805G>C	missense
VBCID_30	COL6A1	NM_001848.3:c.1184G>T	missense
VBCID_35	COL6A1	NM_001848.3:c.859G>A	missense
VBCID_40	COL6A1	NM_001848.3:c.956A>G	missense
VBCID_59	COL6A1	NM_001848.3:c.932G>A	missense
VBCID_5	COL6A2	NM_001849.4:c.1769C>T	missense
VBCID_55	COL6A2	NM_001849.4:c.1656A>T	missense
VBCID_7	COL6A2	NM_001849.4:c.802G>A	missense
VBCID_19	COL6A3	NM_004369.4:c.8962A>G	missense
VBCID_33	COL6A3	NM_004369.4:c.6157G>T	missense
B20_36	SPTLC2	SPTLC2 de novo missense	missense
* detected as intron retention when splice event was cryptic acceptor activation incorportating >50b of intron

## Sheet: Table S6
Patient	Gene	Total # of Outlers < or = 0.05	WGS/WES	Singleton/Trio/Quad	overlapping rare variants AF < or = 0.01	AD search AF < 0.0005	AD search with spliceAI > 0.1	AR search AF < 0.0005	AR search with spliceAI > 0.1	Correctly identified after SpliceAI threshold?
B09_25	DMD	5051	WGS	singleton	621	235	3	343	1	YES
B11_48	POMGNT1	4025	WGS	Singleton	349	109	3	82	3	YES
B12_30	CAPN3	14450	WGS	Singleton	1834	263	7	28	6	YES
B14_130	TTN	10178	WGS	singleton	3852	490	4	715	2	YES
B14_48	BET1	5013	WGS	singleton	296	117	6	100	1	YES
B14_70	TAMM41	4007	WGS	Trio	515	2	0	13	1	YES
B15_28	POMT2	36720	WES	singleton	411	55	2	19	1	NO
B15_76	MYH7	30140	WGS	Quad	1657	7	1	44	2	YES
B16_75	COL6A1	23918	WES	Trio	824	47	2	7	0	YES
UC316	COL6A1	3953	WGS	Singleton	1847	117	1	191	0	YES

## Sheet: Table S7
Expression True positives - muscle												muscle
Patient	Tissue	Gene	AD/AR/XLR	Variants	Under/Over	Normalized TPM	Normalized GTEx TPM	OUTRIDER	OUTRIDER + GTEx			GTEX housekeeping genes:	median TPM
B09_25	Muscle	DMD	XLR	NM_004006.2: c.3432+2036 A>G	Under	0.22147	0.909979	YES	YES			HPRT1	13.62
B11_25	Muscle	TTN	AR	NM_001267550.2: c.58195C>T; p.Arg19399Ter & c.35794G>T; p.Glu11932Ter	Under	0.0203863	17.8549					PPIA	41.11
B12_21	Muscle	TTN	AR	NM_001267550.2: c.35794G>T;p.Glu11932Ter & c.22973C>A;p.Ser7658Ter	Under	11.6009	17.8549					YWHAZ	29.69
B13_52	Muscle	LAMA2	AR	NM_000426.4: c.2556del;p.Phe852LeufsTer36 & c.3038-7G>A	Under	0.240056	0.529835					TBP	8.599
B14_130	Muscle	TTN	AR	NM_001267550.2: c.105805del;p.Thr35269GlnfsTer24 & c.36449-2A>G	Under	2.33782	17.8549					geometric mean	19.4445
B14_163	Muscle	SPEG	AR	NM_005876.5: c.2183del; p.Leu728ArgfsTer82 & c.8965_8989dup; p.Val2997GlyfsTer52	Under	0.41994	4.17387
B14_20	Muscle	MYMK	AR	NM_001080483.3: c.482_483insCCCA; p.Ala162ProfsTer12 & c.271C>A;p.Pro91Thr	Under	0.0231655	0.00360082					fibroblast
B14_75	Muscle	TBCD	AR	NM_005993.5: c.2100del; p.Ile700MetfsTer7 & c.2789A>G; p.His930Arg	Under	0.148359	0.324846					GTEX housekeeping genes:	median TPM
B16_48	Muscle	JAG2	AR	NM_002226.5: c.2515G>A; p.Gly839Arg & large deletion including JAG2	Under	0.168014	0.550412					HPRT1	66.12
B16_80	Muscle	RYR1	AR	NM_000540.3: c.14126C>T; p.Thr4709Met & c.3178+587A>G	Under	3.7744	21.5792					PPIA	460.9
B19_57	Muscle	HSPB8-SRRM4	AD	large duplication 12:119102139-119179777	Over (SRRM4)	0.435258	0.00411523					YWHAZ	225.1
UC219	Muscle	MSTO1	AR	NM_018116.4: c.1350G>C; p.Leu450Phe & deletion 1:155610587-155746587	Under	0.0499127	0.0884774					TBP	21.31
UC84	Muscle	NEB	AR	NM_001164508.2: c.21417+3A>G & c.2079C>A;p.Cys693Ter	Under	20.4071	43.6163					geometric mean	109.957
B21_58	Muscle	TTN	AR	NM_001267550.2: c.17660_17664del;p.Lys5887ArgfsTer2 & c.104515C>T; p.Arg34839Ter	Under	2.69159	17.8549
*detection of two other genes included in the deletion, YY1AP1 and DAP3
Expression True negatives - muscle
Patient	Tissue	Gene	AD/AR/XLR	Variants	Consequence	OUTRIDER	OUTRIDER + GTEx
B12_33	Muscle	GAPDH	AD	NM_002046.7:c.103G>T;p.Asp35Tyr	missense
B09_40	Muscle	MYH7	AD	NM_000257.2:c.4451 T>C; p.Leu1484Pro	missense	YES
B14_71	Muscle	TNPO3	AD	NM_012470.4:c.2767del;p.Arg923AspfsTer17	end of gene frameshift	YES
B16_53	Muscle	DUX4	AD	11 repeats	hypomethylation	YES
B17_23	Muscle	FXR1	AD	NM_005087.4:c.346A>G;p.Asn116Asp	missense	YES	YES
B16_126	Muscle	SCN4A	AD	NM_000334.4:c.1328T>C;p.Leu443Pro	missense	YES
Expression True Positives - Fibroblast
Patient	Tissue	Gene	AD/AR/XLR	Variants	Under/Over	TPM Value	GTEx TPM value	Fibroblast
UC219	Fibroblast	MSTO1	AR	NM_018116.4: c.1350G>C; p.Leu450Phe & deletion 1:155610587-155746587	Under	0.0582643	0.118781
Expression True Negatives - fibroblast
Patient	Tissue	Gene	AD/AR/XLR	Variants	Consequence	Fibroblast
UC522	Fibroblast	BCS1L	AR	NM_001079866.2:c.838C>T;p.Leu280Phe & c.-113G>T	missense & regulatory	YES
B15_125	Fibroblast	SPTCL1	AD	NM_006415.4:c.68A>T;p.Tyr23Phe	missense	YES
B15_98	Fibroblast	ACTA1	AD	NM_001100.4:c.581_589del;p.Ile194_Glu197delinsLys	in frame deletion	YES

## Sheet: Table S8
Imbalance True Positives - muscle
Patient	Gene	Variants	Allelic Balance	MAE	ANEVA-H
B09_27	MSTO1	NM_018116.4:c.1433A>G; p.Tyr478Cys & deletion	70%:30%
B11_25	TTN	NM_001267550.2: c.58195C>T; p.Arg19399Ter & c.35794G>T; p.Glu11932Ter	89%:11%		YES
B11_48	POMGNT1	NM_001290129.2 c.1895+1G>T & c.636C>T; P.205 =	96%:4%	YES	YES
B12_21	TTN	NM_001267550.2: c.35794G>T;p.Glu11932Ter & c.22973C>A;p.Ser7658Ter	79%:21%	YES	YES
B14_48	BET1	NM_005868.6 c.202G>C; p.Asp68His & c.134del;p.Ala45ValfsTer2	95%:5%*	YES	YES
B16_48	JAG2	NM_002226.5: c.2515G>A; p.Gly839Arg & large deletion including JAG2	monoallelic**
B16_80	RYR1	NM_000540.3: c.14126C>T; p.Thr4709Met & c.3178+587A>G	88%:12%	YES
UC84	NEB	NM_001164508.2: c.21417+3A>G & c.2079C>A;p.Cys693Ter	83%:17%	YES	YES
*	the deletion reads are present at 30%
**	the vcf call is falsly homozygous for the missense
Imbalance True negatives - muscle
Patient	Gene	Variants	Allelic Balance	MAE	ANEVA-H
B12_33	GAPDH	NM_002046.7:c.103G>T;p.Asp35Tyr	52%:48%		YES
B09_40	MYH7	NM_000257.2:c.4451 T>C; p.Leu1484Pro	67%:33%
B14_71	TNPO3	NM_012470.4:c.2767del;p.Arg923AspfsTer17	57%:43%
B17_23	FXR1	NM_005087.4:c.346A>G;p.Asn116Asp	47%:53%
B16_126	SCN4A	NM_000334.4:c.1328T>C;p.Leu443Pro	58%:42%

## Sheet: Table S9
Tool	True Positives	False Negatives	True Negatives	False Positives	Accuracy	Precision	Recall	F1	MCC
rMATS	15	8	0	9	0.46875	0.625	0.652174	0.638298	-0.361158
MINTIE	8	15	0	9	0.25	0.470588	0.347826	0.4	-0.587596
FRASER	21	47	0	21	0.235955	0.5	0.308824	0.381818	-0.587868
FRASER2.0	2	14	4	2	0.272727	0.5	0.125	0.2	-0.240563
LeafcutterMD	0	67	0	21	0	0	0	0	-1
OUTRIDER	1	14	4	5	0.208333	0.166667	0.0666667	0.0952381	-0.546594
OUTRIDER + GTEx	1	13	1	4	0.105263	0.2	0.0714286	0.105263	-0.728571
ANEVA-H	5	3	1	4	0.461538	0.555556	0.625	0.588235	-0.184466
MAE	5	3	0	5	0.384615	0.5	0.625	0.555556	-0.433013

## Sheet: Table S10
Patient	Diagnosed?	Total # of Outliers <= 0.05	WGS/WES	Segregation	# of rare variants AF < 0.0005	# of variants after segregation	candides after spliceAI threshold >0.1	candidate genes after manual curation
B09_08_1_RNA_muscle	Undiagnosed	26188	WES	Quad	330	49	1	UCKL1
B11_11_1_RNA_muscle	Undiagnosed	6103	WES	Quad	54	23	4	PYCR2, SLC44A1
B12_33_2_RNA_muscle	Undiagnosed	18616	WGS	Trio	103	26	3	None found
B12_74_1_RNA_muscle	Undiagnosed	15599	WGS	Trio	507	260	1	None found
B12_76_1_RNA_muscle	Undiagnosed	34939	WGS	Trio	2793	999	10	STRIP2, ACYP1
B13_07_1_RNA_muscle	Undiagnosed	7508	WGS	singleton	72	NA	6	IRAG1, KIAA0753, GSS, UCP3, HIKESHI, SNX24
B13_15_1_RNA_muscle	Undiagnosed	8573	WES	Singleton	116	NA	2	LDHD
B13_55_1_RNA_muscle	Undiagnosed	33477	WGS	Trio	6058	616	9	TCF12, KDELR3, TARS3, SLC40A1
B14_07_1_RNA_muscle	Undiagnosed	5458	WGS	singleton	85	NA	2	SFT2D1
B14_117_1_RNA_muscle	Undiagnosed	5717	WGS	Trio	138	73	5	RSAD1,
B14_60_1_RNA_muscle	Undiagnosed	26283	WGS	trio	859	514	7	ADIRF
B14_71_2_RNA_muscle	Undiagnosed	28508	WGS	Quad	559	136	6	TAF2, DMAC1
B15_15_1_RNA_muscle	Undiagnosed	35183	WGS	Trio	962	307	4	ANO6, CD36, PALLD, COX4I2
B16_19_1_RNA_muscle	Undiagnosed	16089	WGS	singleton	715	NA	3	PCNT, ESYT1
B16_30_1_RNA_muscle	Undiagnosed	22111	WGS	singleton	258	NA	6	None found
B16_38_1_RNA_muscle	Undiagnosed	30260	WGS	singleton	1868	NA	7	ATP1A2, SMTN, STAC3
B16_47_1_RNA_muscle	Undiagnosed	6556	WGS	Trio	79	22	2	PYGM
B17_54_1_RNA_muscle	Undiagnosed	40729	WGS	Trio	3465	1837	8	SND1
B18_24_1_RNA_muscle	Undiagnosed	22993	WGS	Trio	1067	130	6	RAD51C, SYS1
B18_37_1_RNA_muscle	Undiagnosed	27896	WGS	Trio	340	247	9	EXOSC3,
B18_54_1_RNA_muscle	Undiagnosed	27994	WGS	Trio	313	165	5	DAAM2, XRCC1, PARG
B18_70_1_RNA_muscle	Undiagnosed	34836	WGS	singleton	234	NA	5	SEMA3C,
B20_13_1_RNA_muscle	Undiagnosed	34362	WGS	singleton	254	NA	3	FBLN2
UC223_1_RNA_muscle	Undiagnosed	5854	WGS	singleton	107	NA	2	PKN2
UC305_1_RNA_muscle	Undiagnosed	6501	WGS	affected sibling	223	27	0	None found
UC368_1_RNA_muscle	Undiagnosed	5289	WGS	Trio	30	30	2	LARGE1, COMMD10
B20_08_1_RNA_muscle	Undiagnosed	39080	WGS	Trio	519	311	5	SPG21, PDE4DIP
B20_32_1_RNA_muscle	Undiagnosed	27465	WGS	singleton	662	NA	6	CTSZ, ANXA6, PLXNB1
red text = submitted to gene matcher
